# Supplementary material for: IGF2BP3 regulates EMP1 stability in an m6A-dependent manner and activates the TGF-β pathway to promote pancreatic cancer invasion
Source: Cell Death Dis. 2025 Nov 24;16(1):858. doi: 10.1038/s41419-025-08155-1 (PMC12645055; doi:10.1038/s41419-025-08155-1)
Supplement: Supplementary file 5 — Table S1 [file 41419_2025_8155_MOESM5_ESM.xlsx]

## Sheet: Sheet1
Table S1 primers
h-METTL3 -F	TTGTCTCCAACCTTCCGTAGTGA
h-METTL3 -R	ATCAGAGAGGTGGTGTAGCAACTTC
h-IGF2BP3 -F	CAGATGCCAAACCAAAGACAG
h-IGF2BP3 -R	CTCACAGAGACAGGAGTTCAAAAGT
GAPDH_2_F	GAACGGGAAGCTCACTGG
GAPDH_2_R	GCCTGCTTCACCACCTTCT
h-WTAP_qPCR__F1	ACATCCTTGTAATGCGACTAGCAA
h-WTAP_qPCR__R1	ACCATTGTTGATCTCAGTTGGG
h-METTL16_qPCR__F1	GGCGGAAGGCATAGTCGTT
h-METTL16_qPCR__R1	GTTTATGCTGGACCTTCAAATCAG
h-ALKBH5_qPCR__F1	CGCCGTCATCAACGACTACC
h-ALKBH5_qPCR__R1	CCCGAATAGGCTTGAACTGGA
h-METTL14_qPCR__F1	CTCTGTTCGTAAGCTCCCGGT
h-METTL14_qPCR__R1	GGCTTTTCACTATCCCGAGTACTT
h-METTL3_qPCR__F1	TTGTCTCCAACCTTCCGTAGTGA
h-METTL3_qPCR__R1	ATCAGAGAGGTGGTGTAGCAACTTC
h-FTO_qPCR__F1	TGGCGAAGGCGGCTTTAG
h-FTO_qPCR__R1	CTTAGCTTCGCGCTCTCGT
h-YTHDF1_qPCR__F1	TAACGACAACAAACCGGTCACA
h-YTHDF1_qPCR__R1	ATGGAGGTTGTGTGCTTGTAGG
h-YTHDF2_qPCR__F1	GACACATTCGCCTAGAGAACAAC
h-YTHDF2_qPCR__R1	TTTCAACACCTGCTTAGCCTTT
h-YTHDF3_qPCR__F1	TTTCTGGGTGTTTGCGAGC
h-YTHDF3_qPCR__R1	AGGATGCCAGGACACTGCA
h-YTHDC1_qPCR__F1	GTGCTAAAATGCTGGGAGGTGT
h-YTHDC1_qPCR__R1	TGGTGAGATGAGCCGACTTAGT
h-HNRNPC_qPCR__F1	TGTTGCATTGAGGAGTCAACTTG
h-HNRNPC_qPCR__R1	CTGGACCACAAAGCACTGATG
h-YTHDC2_qPCR__F1	GCAAGAAGAGAAACAACAAACCAC
h-YTHDC2_qPCR__R1	GCATCACCACCATCATCCAGTA
h-IGF2BP2_qPCR__F1	GAACATCACTAAGCAGACCCAGTC
h-IGF2BP2_qPCR__R1	CATGGATGGTGACAGGCTTCT
h-HNRNPG_qPCR__F1	AGATTACCCAAGTTCTCGTGATACT
h-HNRNPG_qPCR__R1	CGACCATATCCATCTCTATCGCT
h-ZC3H13_qPCR__F1	CTTCACCATCTTATCAGCGGAC
h-ZC3H13_qPCR__R1	GAGCGATGTCTTGGAGGACTC
h-HNRNPA2B1_qPCR__F1	GGTGCTCCTCGCAGAGTTGT
h-HNRNPA2B1_qPCR__R1	TCGCTTCAGCCCGATTTC
h-RBM15_qPCR__F1	AACAGCAACTTTCCTTCCAACA
h-RBM15_qPCR__R1	TTGAACCCTCCACAAGAAGACT
h-EIF3A_qPCR__F1	ACAGGCAGTGTTTGGACCTTC
h-EIF3A_qPCR__R1	CTTACGCGTGTATTGGAGGCA
h-EIF3D_qPCR__F1	CTTTGACCGCATCACCACGA
h-EIF3D_qPCR__R1	GGATGGCATCAGTGGCAAAC
h-EMP1_qPCR__F1	ACACCAGCAGAGGAAACTTATAACC
h-EMP1_qPCR__R1	TGTGAGCAAAGAGAGTTCTGAAGG
h-ARF6_qPCR__F1	TTCGGGACAGGAACTGGTATG
h-ARF6_qPCR__R1	GGATGGGTGGAGAATGCTCA
h-NT5E_qPCR__F1	CAAGGTTCAGCAGATCCGC
h-NT5E_qPCR__R1	TAGTGCCCTGGTACTGGTCG
h-EMP1-3258_qPCR_76bp_F1	GGACTGGTATCTTTCTGTGAGCA
h-EMP1-3258_qPCR_76bp_R1	TTGTATTGGTGCTGACACGACAC
h-EMP1-3258_qPCR_98bp_F1	TGACTGTCTACACTTGGCACATGA
h-EMP1-3258_qPCR_98bp_R1	GGGAAGAGCTCAAAAGTCTGTTCT
h-EMP1-3258_qPCR_79bp_F1	GCAGTATCACCACGGCTATTCCT
h-EMP1-3258_qPCR_79bp_R1	CAGATAGAGAACGCCGATGATGA
Sh1-EMP1	GCTTCATCATCGGCGTTCT
Sh2-EMP1	GCAGTGACAGCCTGTCATA
Sh3-EMP1	CCACATCGCTACTGTTATT
